# Supplementary material for: Antibodies against angiotensin II receptor type 1 and endothelin A receptor are increased in COVID-19 patients
Source: Front Immunol. 2023 Aug 8;14:1204433. doi: 10.3389/fimmu.2023.1204433 (PMC10446834; doi:10.3389/fimmu.2023.1204433)
Supplement: Supplementary file 3 [file Table_1.xlsx]

## Sheet: Supplemental Table 1
			Supplementary Table 1. Multivariable regression analysis
			Model 1 AT1R		OR (95% CI)	P-value		Model 1 ETAR OR (95% CI)	P-value
			Intercept		0.02 (0.00; 0.31)	0.01		0.03 (0.00; 0.48)	0.01
			Baseline antibody titer(U/mL)		1.02 (0.98; 1.06)	0.31		1.00 (0.95; 1.05)	0.94
			Steroid use†		0.89 (0.35; 2.24)	0.80		0.71 (0.24; 2.11)	0.53
			Age (years)		1.00 (0.98; 1.03)	0.72		1.00 (0.98; 1.03)	0.78
			Male sex		1.83 (0.91; 3.71)	0.09		1.86 (0.93; 3.75)	0.08
			BMI (kg/m2)		1.06 (0.99; 1.13)	0.08		1.06 (0.99; 1.13)	0.09
			CRP (mg/L)		1.01 (1.004; 1.01)	<0.001		1.01 (1.004; 1.01)	<0.001
			Leukocytes (109 /L)		1.11 (1.02; 1.20)	0.02		1.11 (1.02; 1.21)	0.02
			Antibody titer*steroid use		0.98 (0.93; 1.02)	0.29		0.99 (0.93; 1.05)	0.80
			Model 2 AT1R		OR (95% CI)	P-value		Model 2 ETAR OR (95% CI)	P-value
			Intercept		0.91 (0.55; 1.50)	0.70		1.10 (0.67; 1.80)	0.71
			Positive baseline antibody titer(U/mL)		1.10 (0.35; 3.53)	0.87		0.30 (0.07; 1.23)	0.09
			Steroid use†		0.95 (0.52; 1.72)	0.86		0.97 (0.53; 1.76)	0.91
			Positive antibody titer*steroid use		1.59 (0.37; 6.75)	0.53		1.76 (0.36; 8.62)	0.49
			Correction for confounders was performed with multivariable logistic regression. †Steroid use was defined as either dexamethasone 6mg/day for 10 days, or Methylprednisolone 1000 mg for 3 days. Abbreviations: OR: Odds Ratio, 95%CI: 95% Confidence Interval, BMI: Body Mass Index.
