# Supplementary material for: Antibodies against angiotensin II receptor type 1 and endothelin A receptor are increased in COVID-19 patients
Source: Front Immunol. 2023 Aug 8;14:1204433. doi: 10.3389/fimmu.2023.1204433 (PMC10446834; doi:10.3389/fimmu.2023.1204433)
Supplement: Supplementary file 4 [file Table_2.xlsx]

## Sheet: Supplemental Table 2
				Supplementary Table 2. Correlations between AT1R and ETAR levels with long-term sequelae in patients with prior COVID-19, at 3 months after discharge.
					DLCOc (% pred.)		MoCA score		MoCA		MoCA		FAS
							Concentration component		Memory component
				AT1R baseline (U/mL)	-0.064 (0.557)		-0.080 (0.574)		-0.050 (0.733)		-0.026 (0.858)		0.128 (0.371)
				ETAR baseline (U/mL)	-0.056 (0.605)		-0.095 (0.505)		-0.004 (0.976)		-0.001 (0.173)		0.102 (0.475)
				AT1R day 7 (U/mL)	-0.164 (0.261)		0.061 (0.771)		-0.007 (0.975)		0.258 (0.234)		0.190 (0.323)
				ETAR day 7 (U/mL)	-0.206 (0.156)		0.215 (0.302)		-0.145 (0.509)		0.250 (0.250)		0.206 (0.284)
				Data were compared with Spearmans Rho. Data are represented as the correlation coefficient with P-value between brackets. Data are derived from n=86 patients who were followed up at 3 months. A sample on day 7 was obtained in 56 of those patients. Diffusing Diffusing capacity for carbon monoxide, corrected for haemoglobin. MoCA: Montreal Cognitive Assessment. FAS: Fatigue Assessment Scale. AT1R: …
